# Supplementary material for: Impact of Sleep Fragmentation on Cognition and Fatigue
Source: Int J Environ Res Public Health. 2022 Nov 22;19(23):15485. doi: 10.3390/ijerph192315485 (PMC9740245; doi:10.3390/ijerph192315485)
Supplement: Supplementary file 1 [file ijerph-19-15485-s001.zip]

Archive with 1 entries (1 files):
- ijerph-1993500-supplementary.pdf
